# Supplementary material for: Prognostic Significance of HER3 Expression in Patients with Cervical Cancer
Source: Cancers (Basel). 2022 Apr 25;14(9):2139. doi: 10.3390/cancers14092139 (PMC9104480; doi:10.3390/cancers14092139)
Supplement: Supplementary file 1 [file cancers-14-02139-s001.zip]

Archive with 1 entries (1 files):
- cancers-1650422-supplementary.pdf
